# Supplementary material for: Biofortification: Future Challenges for a Newly Emerging Technology to Improve Nutrition Security Sustainably
Source: Curr Dev Nutr. 2024 Oct 19;8(12):104478. doi: 10.1016/j.cdnut.2024.104478 (PMC11635736; doi:10.1016/j.cdnut.2024.104478)
Supplement: Multimedia component 2 [file mmc2.xlsx]

## Sheet: Summary
Biofortification: Future Challenges for a Newly Emerging Technology to Improve Nutrition Security Sustainably, Howarth Bouis
Supplementary Tables 1
	Table 1. Calorie Intakes By Mothers and Children By Food Group By Income Group and By Country
		MOTHERS						CHILDREN
		Poorest	Less Poor	Least Poor	Total	Least Poor/ Poorest		Poorest	Less Poor	Least Poor	Total	Least Poor/ Poorest
	Staple Foods
	Nigeria	1500.5	1519.4	1514.1	1511	0.00906826		625.516	618.615	662.595	635	0.059277
	Burkina Faso	1945	1800	1733	1826	-0.108997		1063	1027	986	1025	-0.0724365
	Zambia	1954.07	1973.9	1762.38	1899.27	-0.0980997		1257.49	1176.22	1193.16	1211.73	-0.0511586
	Mozambique Baseline	2063.7	2029	2116.5	2069	0.0255851		761.3	702.6	762.9	742.6	0.00210167
	Mozambique Endline	1818.2	1800.8	1803.8	1807.7	-0.00791992		966.3	1081.6	1001.2	1016.3	0.0361171
	Uganda Baseline	1850.6	2081.6	2159	2030.5	0.166649		1186.4	1295.1	1356.5	1279.5	0.143375
	Uganda Endline	1774.9	1829	1747.7	1784	-0.0153248		1346	1335	1329.2	1336.6	-0.0124814
	Philippines	1856.26	1831.45	1797.49	1829.99	-0.0316564		948.146	909.517	929.396	930.205	-0.019775
	Bangladesh	1917.57	2008.22	1952.59	1960.46	0.018262		980.342	914.336	893.778	936.945	-0.0882999
	Fats, Oils, Sugar, Sweets
	Nigeria	372.103	412.044	427.643	404	0.14926		194.303	186.368	177.741	187	-0.0852413
	Burkina Faso	82	100	104	101	0.268293		53	78	96	76	0.811321
	Zambia	105.554	90.5	96.9018	98.0966	-0.0819678		74.6642	45.7297	78.2542	66.9835	0.0480827
	Mozambique Baseline	38.2	67.1	70.7	58.7	0.850785		24	38.8	46.3	36.4	0.929167
	Mozambique Endline	87.5	117.4	133.3	112.7	0.523429		43.3	78.6	86.1	69.3	0.988453
	Uganda Baseline	36.6	57	50.3	48	0.374317		28.2	32.7	36.7	32.5	0.301418
	Uganda Endline	39.5	53.7	55.2	49.5	0.397468		24.5	34.8	41.6	33.6	0.697959
	Philippines	49.3767	89.5611	153.47	94.6671	2.10815		35.8512	59.6935	103.637	62.9624	1.89075
	Bangladesh	66.9106	97.4875	111.003	92.2523	0.658968		48.5577	75.9485	118.376	74.9627	1.43785
	Fruits, Vegetables, Pulses
	Nigeria	174.589	197.159	204.159	191	0.16937		94.1755	99.4121	85.2649	93	-0.0946176
	Burkina Faso	79	80	91	84	0.151899		52	55	65	58	0.25
	Zambia	82	88	106	91	0.292683		64.1194	60.3874	78.8644	67.7713	0.229962
	Mozambique Baseline	48.6	56.2	64.6	57.1	0.329218		32.5	35.2	43.2	36.6	0.329231
	Mozambique Endline	45	58.9	67.7	57.2	0.504444		37.1	45.3	50.2	44.2	0.3531
	Uganda Baseline	167.8	224.6	272.9	221.7	0.626341		132.9	172.7	216.4	174	0.628292
	Uganda Endline	181.7	266.1	365.4	271	1.01101		162.9	245.5	325.8	244.6	1
	Philippines	92.4694	108.049	111.625	103.492	0.20716		46.705	57.3478	59.8278	53.9182	0.28097
	Bangladesh	211.24	257.96	264.687	245.27	0.253015		109.435	112.098	137.131	117.181	0.25308
	Table 1 (continued). Calorie Intakes By Mothers and Children By Food Group By Income Group and By Country
		MOTHERS						CHILDREN
		Poorest	Less Poor	Least Poor	Total	Least Poor/ Poorest		Poorest	Less Poor	Least Poor	Total	Least Poor/ Poorest
	Animal & Fish Foods
	Nigeria	305.973	359.044	372.341	346	0.216907		143.612	164.582	176.411	162	0.228387
	Burkina Faso	23	39	46	36	1		16	30	29	25	0.8125
	Zambia	53.1308	74.1909	164.536	95.1591	2.09681		40.2537	52.6937	102.788	64.3857	1.55351
	Mozambique Baseline	69.6	137.2	108.7	105.2	0.561782		40.3	53.4	53.3	49.1	0.322581
	Mozambique Endline	64.4	87.4	87.2	79.6	0.354037		48.3	58.5	60.3	55.6	0.248447
	Uganda Baseline	116.7	114.6	163.3	131.5	0.399314		99.9	88.5	114.6	101	0.147147
	Uganda Endline	145.1	187	236.7	189.6	0.631289		86.2	116.4	151.4	117.8	0.756381
	Philippines	83.8929	103.037	205.259	127.599	1.44668		60.6395	65.1097	140.348	84.8373	1.31446
	Bangladesh	40.9325	58.5773	81.5214	60.6583	0.991607		33.0692	43.3149	70.0385	45.6345	1.11794
	Miscellaneous Other
	Nigeria	45.2	52.3169	56.1538	51			18.6596	20.6868	30.1838	23
	Burkina Faso	42	51	57	49			11	18	18	16
	Zambia	0.846154	0.781818	16.3839	5.76989			0.529851	0.612613	5.07627	2.03306
	Mozambique Baseline	0	0	0	0			0	0	0	0
	Mozambique Endline	0	0	0	0			0	0	0	0
	Uganda Baseline	0	0	0	0			0	0	0	0
	Uganda Endline	0	0	0	0			0	0	0	0
	Philippines	1.88227	11.0555	25.6009	12.2077			1.13621	4.70725	16.1865	6.59412
	Bangladesh	9.6927	12.9819	14.9778	12.6013			2.19758	3.10645	2.17893	2.49528
	All Foods
	Nigeria	2398.36	2539.97	2574.4	2503	0.0733996		1076.27	1089.66	1132.19	1100	0.0519655
	Burkina Faso	2171	2070	2031	2096	-0.0644864		1195	1208	1194	1200	-0.00083682
	Zambia	2195.6	2227.37	2146.2	2189.3	-0.0225008		1437.06	1335.64	1458.14	1412.9	0.0146719
	Mozambique Baseline	2220.1	2289.5	2360.5	2290	0.0632404		858.1	830	905.7	864.7	0.0554714
	Mozambique Endline	2015.1	2064.5	2092	2057.2	0.0381619		1095	1264	1197.8	1185.4	0.0938813
	Uganda Baseline	2171.7	2477.8	2645.5	2431.7	0.21817		1447.4	1589	1724.2	1587	0.191239
	Uganda Endline	2141.2	2335.8	2405	2294.1	0.123202		1619.6	1731.7	1848	1732.6	0.141022
	Philippines	2083.88	2143.15	2293.45	2167.96	0.100568		1092.48	1096.38	1249.4	1138.52	0.143634
	Bangladesh	2246.34	2435.22	2424.77	2371.24	0.079432		1173.6	1148.8	1221.5	1177.22	0.0408155
	Table 1 (continued). Calorie Intakes By Mothers and Children By Food Group By Income Group and By Country
		MOTHERS						CHILDREN
		Poorest	Less Poor	Least Poor	Total	Least Poor/ Poorest		Poorest	Less Poor	Least Poor	Total	Least Poor/ Poorest
	Staple Foods As A Percent of All Foods
	Nigeria	0.625634	0.598198	0.588138				0.581191	0.567712	0.58523
	Burkina Faso	0.895901	0.869565	0.853274				0.88954	0.850166	0.825796
	Zambia	0.889993	0.886201	0.821162				0.875045	0.880639	0.818274
	Mozambique Baseline	0.929553	0.88622	0.896632				0.887193	0.846506	0.842332
	Mozambique Endline	0.902288	0.872269	0.862237				0.882466	0.855696	0.835866
	Uganda Baseline	0.852143	0.8401	0.816103				0.819677	0.815041	0.786742
	Uganda Endline	0.828928	0.783029	0.726694				0.831069	0.770919	0.719264
	Philippines	0.89077	0.854559	0.783751				0.867886	0.829567	0.743877
	Bangladesh	0.85364	0.824654	0.805265				0.835328	0.795903	0.731704
	* Percent Nigeria if Red Palm	0.776266	0.755225	0.749429				0.754955	0.733747	0.733581
	Oil included as food staple
	All Foods Checks
	Nigeria	0	0	0	0			0	0	0	0
	Burkina Faso	0	0	0	0			0	0	0	0
	Zambia	0	0	0	0			0	0	0	0
	Mozambique Baseline	0	0	0	0			0	0	0	0
	Mozambique Endline	0	0	0	0			0	0	0	0
	Uganda Baseline	0	0	0	0			0	0	0	0
	Uganda Endline	0	0	0	0			0	0	0	0
	Philippines Bukidnon	0	0	0	0			0	0	0	0
	Bangladesh 1995-96	0	0	0	0			0	0	0	0

## Sheet: Data Set Descriptions
Supplementary Tables 1
Country	Location	Years	Number of Survey Rounds	Number of observations	Ages	Assets in construction of Wealth Index	Citation
						consist of:
Nigeria	Akwa Ibom State	2011-12	1		Women: 15-49 years	Presence of: electricity, radio, television, cellphone, fridge, Generator, iron, non-traditional floor, non-traditional wall, non-traditional roof, protected drinking water source, shared toilet	141
				Women: 558	Children: 6-59 months
				Children: 562
Burkina Faso	Sanguié and Sourou Provinces	2010	1		Women: 15-49 years	Not created. Used the given household economic scale categorization.	142
				Women: 848	Children: 2-5 years
				Children: 794
Zambia	Mkushi district in Central Province and Nyimba district in Eastern Province	2009	1	Women: 347	Women: 15-49 years	Presence of: electricity, radio, television, phone, fridge, motorcycle, car, protected drinking water source, improved toilet, non-traditional floor, non-porous walls, non-traditional roof, improved source of cooking fuel.	143
				Children: 365	Children: 24-59 months
Philippines	Bukidnon Province	1984-85	4	Women: 1492	Women: 20-55 years	No assets index. Total per capita household expenditures	148
				Children: 1721	Children: 2-5 years
Bangladesh	Jessore, Mymensingh, Saturia Districts	1995-96	4	Women: 3758	Women: 20-55 years	No assets index. Total per capita household expenditures	149150
				Children: 1413	Children: 2-5 years
Uganda Baseline	Bukedea, Kamuli, and Mukono Districts	2007	1	Women: 486	Women:	No assets index. Total per capita household expenditures	146147
				Children: 434	15-49 years
					Children: 0.5-6 years
Uganda Endline	Bukedea, Kamuli, and Mukono Districts	2009	1	Women: 486	Women:	No assets index. Total per capita household expenditures	146147
				Children: 434	15-49 years
					Children: 2.5-8 years
Mozambique Baseline	Gurue, Milange, Mopeia, Nicoadala Districts	2006	1	Women: 380	Women:	No assets index. Total per capita household expenditures	51144
				Children:345	15-49 years
					Children: 0.5-3 years
Mozambique Endline	Gurue, Milange, Mopeia, Nicoadala Districts	2009	1	Women: 380	Women:	No assets index. Total per capita household expenditures	51145
				Children: 345	15-49 years
					Children: 3-5 years

## Sheet: Nigeria
Supplementary Tables 1
	Appendix Table 1.1. Calorie Intakes By Mothers and Children By Food Group By Income Group For Nigeria
		Women Ages 20-55					Pre School Children 2-5
		Poorest	Less Poor	Least Poor	Total		Poorest	Less Poor	Least Poor	Total
	Staple calories	1500.5	1519.4	1514.1	1511		625.516	618.615	662.595	635
	Fats, Oils, Sugar, Sweets	372.103	412.044	427.643	404		194.303	186.368	177.741	187
	Fruits, Vegetables, Pulses	174.589	197.159	204.159	191		94.1755	99.4121	85.2649	93
	Animal/dairy/fish	305.973	359.044	372.341	346		143.612	164.582	176.411	162
	Other Foods	45.2	52.3169	56.1538	51		18.6596	20.6868	30.1838	23
	Total Calories	2398.36	2539.97	2574.4	2503		1076.27	1089.66	1132.19	1100
	Grain and Grain Products	364.092	400.995	421.352	395		223.356	226.236	282.676	244
	Roots and Tubers	835.768	787.47	823.857	816		275.67	245.115	256.67	259
	Beans	126.659	172.88	119.885	140		73.3457	75.6758	68.1243	72
	Nuts and Seeds	173.978	158.06	149.011	160		53.1436	71.5879	55.1243	60
	Total Staple Foods	1500.5	1519.4	1514.1	1511		625.516	618.615	662.595	635
	Fats and Oils	361.27	398.841	415.225	392		187.016	180.923	167.962	179
	Sugar and Sweets	10.8324	13.2022	12.4176	12		7.28723	5.44505	9.77838	8
	Total Fats, Oils, Sugar, Sweets	372.103	412.044	427.643	404		194.303	186.368	177.741	187
	Vegetables	63.2703	68.7049	70.3681	67		27.0532	26.044	25.6595	26
	Fruits and Fresh Fruit Juices	111.319	128.454	133.791	124		67.1223	73.3681	59.6054	67
	Total Fruits, Vegetables, Pulses	174.589	197.159	204.159	191		94.1755	99.4121	85.2649	93
	Fish and Seafoods	221.097	232.23	238.813	231		99.5745	101	94.4432	98
	Meats, Poulty, Insects	53.8811	83.153	85.7967	74		15.8989	27.1868	25.6865	23
	Eggs	6.90811	6.46995	8.22527	7		4.35638	5.93407	6.45946	6
	Milk and Dairy	24.0865	37.1913	39.5055	34		23.7819	30.4615	49.8216	35
	Total Animal/Dairy/Fish	305.973	359.044	372.341	346		143.612	164.582	176.411	162
	Beverages	22.7351	32.5738	34.1429	30		9.98404	12.6703	22.1622	15
	Miscellaneous	22.4649	19.7432	22.011	21		8.67553	8.01648	8.02162	8
	Total Other	45.2	52.3169	56.1538	51		18.6596	20.6868	30.1838	23

## Sheet: Burkina Faso
Supplementary Tables 1
	Appendix Table 1.2. Calorie Intakes By Mothers and Children By Food Group By Income Group For Burkina Faso
		Women Ages 20-55					Pre School Children 2-5
		Poorest	Less Poor	Least Poor	Total		Poorest	Less Poor	Least Poor	Total
	Staple calories	1945	1800	1733	1826		1063	1027	986	1025
	Fats, Oils, Sugar, Sweets	82	100	104	101		53	78	96	76
	Fruits, Vegetables, Pulses	79	80	91	84		52	55	65	58
	Animal/dairy/fish	23	39	46	36		16	30	29	25
	Other Foods	42	51	57	49		11	18	18	16
	Total Calories	2171	2070	2031	2096		1195	1208	1194	1200
	Grains and grain products	1651	1522	1447	1540		862	817	776	818
	Other starchy staples	10	7	11	9		7	5	8	7
	Cooked dry beans and peas	103	101	85	96		58	58	56	57
	Nuts and seeds	181	170	190	181		136	147	146	143
	Total Staple Foods	1945	1800	1733	1826		1063	1027	986	1025
	Fats and oils	53	49	55	52		30	33	39	34
	Sugar and sugar products	29	51	49	49		23	45	57	42
	Total Fats, Oils, Sugar, Sweets	82	100	104	101		53	78	96	76
	Vitamin A-rich dark green leafy vegetables	33	40	32	35		25	29	22	25
	Vitamin A-rich deep yellow, orange, red vegetables	9	3	2	5		5	2	1	3
	Vitamin A-rich fruits	13	15	38	22		7	9	27	15
	Vitamin C-rich vegetables	22	17	16	18		14	12	12	13
	Other vegetables	2	2	1	2		1	1	1	1
	Other fruits	0	3	2	2		0	2	2	1
	Total Fruits, Vegetables	79	80	91	84		52	55	65	58
	Large whole fish, dried fish, shellfish and other seafood	11	16	23	17		7	12	16	12
	Beef, pork, veal, lamb, goat, game meat	2	10	14	9		1	5	7	4
	Chicken, duck, turkey, pigeon, guinea hen, game birds	3	3	1	2		1	2	0	1
	Insects, grubs, snakes, rodents and other small animals	0	0	4	1		0	0	1	0
	Milk and yogurt	7	10	4	7		7	11	5	8
	Total Animal/Dairy/Fish	23	39	46	36		16	30	29	25
	Coffee, tea, herbal tea	1	1	2	1		0	1	1	1
	Alcoholic beverages	29	33	38	33		3	4	5	4
	Condiments	12	17	17	15		8	13	12	11
	Total Other	42	51	57	49		11	18	18	16

## Sheet: Zambia
Supplementary Tables 1
	Appendix Table 1.3. Calorie Intakes By Mothers and Children By Food Group By Income Group For Zambia
		MOTHERS					CHILDREN
		Poorest	Less Poor	Least Poor	Total		Poorest	Less Poor	Least Poor	Total
	Staple calories	1954.07	1973.9	1762.38	1899.27		1257.49	1176.22	1193.16	1211.73
	Fats, Oil, Sugar, Sweets	105.554	90.5	96.9018	98.0966		74.6642	45.7297	78.2542	66.9835
	Fruits, Vegetables	82	88	106	91		64.1194	60.3874	78.8644	67.7713
	Animal/dairy/fish	53.1308	74.1909	164.536	95.1591		40.2537	52.6937	102.788	64.3857
	Miscellaneous Other	0.846154	0.781818	16.3839	5.76989		0.529851	0.612613	5.07627	2.03306
	Total Calories	2195.6	2227.37	2146.2	2189.3		1437.06	1335.64	1458.14	1412.9
	Grains and grain products	1042.21	1138.6	1214.79	1127.24		605.552	633.468	786.831	673.016
	Roots and tubers	369.669	343.973	260.152	326.793		189.605	175.874	158.153	175.182
	Beans	113.915	111.236	67.2857	98.2415		95.1119	88.4414	76.1695	86.9146
	Nuts and seeds	428.269	380.091	220.152	346.994		367.224	278.432	172.008	276.614
	Total Staple Foods	1954.07	1973.9	1762.38	1899.27		1257.49	1176.22	1193.16	1211.73
	Fats and oils	0	0	2.70536	0.860796		0	0	2.15254	0.699725
	Sugars and sweets	105.554	90.5	94.1964	97.2358		74.6642	45.7297	76.1017	66.2837
	Total Fats, Oils, Sugar, Sweets	105.554	90.5	96.9018	98.0966		74.6642	45.7297	78.2542	66.9835
	Fruits and fresh/pure fruit juices	18	24	41	27		23.3134	19.6577	37.1864	26.7052
	Vegetables	64	64	65	64		40.806	40.7297	41.678	41.0661
	Total Fruits, Vegetables	82	88	106	91		64.1194	60.3874	78.8644	67.7713
		Poor	Medium	Rich	Total		Poor	Medium	Rich	Total
	Milk and dairy	0	4.59091	22.3929	8.55966		0	4.20721	22.5254	8.60881
	Meats, poultry and insects	26.5385	28.4273	48.5536	34.1335		20.5075	16.9459	28.322	21.9587
	Fish and seafoods	24.1385	37.1273	77.1339	45.0597		17.9403	25.2883	38.3983	26.8375
	Eggs	2.45385	4.04545	16.4554	7.40625		1.80597	6.25225	13.5424	6.98072
	Total Animal/Dairy/Fish	53.1308	74.1909	164.536	95.1591		40.2537	52.6937	102.788	64.3857
	Beverages	0	0	3.27679	1.04261		0	0	0	0
	Miscellaneous	0.846154	0.781818	13.1071	4.72727		0.529851	0.612613	5.07627	2.03306
	Total Other	0.846154	0.781818	16.3839	5.76989		0.529851	0.612613	5.07627	2.03306

## Sheet: Mozambique Baseline
Supplementary Tables 1
	Appendix Table 1.4. Calorie Intakes By Mothers and Children By Food Group By Income Group For Mozambique Baseline
		MOTHERS					CHILDREN
		Poorest	Less Poor	Least Poor	Total		Poorest	Less Poor	Least Poor	Total
	Staple calories	2063.7	2029	2116.5	2069		761.3	702.6	762.9	742.6
	Fats, Oil, Sugar, Sweets	38.2	67.1	70.7	58.7		24	38.8	46.3	36.4
	Fruits, Vegetables, Pulses	48.6	56.2	64.6	57.1		32.5	35.2	43.2	36.6
	Animal/dairy/fish	69.6	137.2	108.7	105.2		40.3	53.4	53.3	49.1
	Miscellaneous Other	0	0	0	0		0	0	0	0
	Total Calories	2220.1	2289.5	2360.5	2290		858.1	830	905.7	864.7
	Maize	1116.7	1032.4	1033.3	1060.8		387.3	302.9	314.6	334.9
	Millet	0	0	0	0		0	0	0	0
	Rice	120.6	165.3	165.6	150.5		55.6	82.4	111.8	83.3
	Wheat	11.4	1	7.9	6.7		16.5	16.7	41.5	24.9
	Other cereal/grains	9.9	31.7	54.5	32		4	9.3	17.5	10.3
	Total Cereal Grains	1258.6	1230.4	1261.3	1250		463.4	411.3	485.4	453.4
	Cassava	233.6	268.1	164.9	222.2		55.6	72.4	51.9	60
	Potato	0	0	0	0		0	0	0	0
	Orange Sweetpotato	0	9.4	8	5.8		0.7	1	4.4	2
	White and Yellow Sweetpotato	35.8	61.8	45.4	47.7		6.4	18.8	22.8	16
	Other roots/tubers	11.8	0	5.5	5.8		5.2	0.6	2.4	2.7
	Total Roots and Tubers	281.2	339.3	223.8	281.5		67.9	92.8	81.5	80.7
	Legumes, pulses	227.9	160.4	198.3	195.5		97.5	70.4	66.2	78.1
	Nuts	19.2	26.9	72.5	39.5		29.3	32.4	30.4	30.7
	Other legumes, pulses, nuts	5.7	10.3	8.9	8.3		5.6	1.5	1.4	2.8
	Plantains	271.1	261.7	351.7	294.2		97.6	94.2	98	96.9
	Total Staple Foods	2063.7	2029	2116.5	2069		761.3	702.6	762.9	742.6
	Fats and oils from plants	38.2	67.1	70.7	58.7		24	38.8	46.3	36.4
	Sugars and sweets	0	0	0	0		0	0	0	0
	Total Fats, Oils, Sugar, Sweets	38.2	67.1	70.7	58.7		24	38.8	46.3	36.4
		Poor	Medium	Rich	Total		Poor	Medium	Rich	Total
	Fruits	12	24	34	24		17	23	30	23
	Vegetables	36.6	32.2	30.6	33.1		15.5	12.2	13.2	13.6
	Total Fruits, Vegetables	48.6	56.2	64.6	57.1		32.5	35.2	43.2	36.6
		Poor	Medium	Rich	Total		Poor	Medium	Rich	Total
	Dairy	0	0	0	0		0	0	2.9	1
	Flesh foods	66.6	127.1	97.3	97		36.5	49.2	41.7	42.5
	Eggs	3	10.1	11.4	8.2		3.8	4.2	8.7	5.6
	Fats/Oil from animal	0	0	0	0		0	0	0	0
	Total Animal/Dairy/Fish	69.6	137.2	108.7	105.2		40.3	53.4	53.3	49.1
	Beverages	0	0	0	0		0	0	0	0
	Miscellaneous	0	0	0	0		0	0	0	0
	Total Other	0	0	0	0		0	0	0	0
	Fruits (plantains plus)	283.1	285.7	385.7	318.2		114.6	117.2	128	119.9
	Only Fruits (copy from Endline)	12	24	34	24		17	23	30	23
	Plantains	271.1	261.7	351.7	294.2		97.6	94.2	98	96.9

## Sheet: Mozambique Endline
Supplementary Tables 1
	Appendix Table 1.5. Calorie Intakes By Mothers and Children By Food Group By Income Group For Mozambique Endline
		MOTHERS					CHILDREN
		Poorest	Less Poor	Least Poor	Total		Poorest	Less Poor	Least Poor	Total
	Staple calories	1818.2	1800.8	1803.8	1807.7		966.3	1081.6	1001.2	1016.3
	Fats, Oil, Sugar, Sweets	87.5	117.4	133.3	112.7		43.3	78.6	86.1	69.3
	Fruits, Vegetables, Pulses	45	58.9	67.7	57.2		37.1	45.3	50.2	44.2
	Animal/dairy/fish	64.4	87.4	87.2	79.6		48.3	58.5	60.3	55.6
	Miscellaneous Other	0	0	0	0		0	0	0	0
	Total Calories	2015.1	2064.5	2092	2057.2		1095	1264	1197.8	1185.4
	Maize	849.3	799.2	734	794.2		384.5	402.3	347.7	378.2
	Millet	0	0	0	0		0	0	0	0
	Rice	222.1	336.8	368.9	309.3		171.8	247.3	210.4	209.8
	Wheat	11.1	20.9	25.8	19.3		22.7	19.4	38.9	27
	Other cereal/grains	44.5	41.2	41.3	42.3		14.1	20	23.8	19.3
	Total Cereal Grains	1127	1198.1	1170	1165.1		593.1	689	620.8	634.3
	Cassava	149.5	110.5	100.2	120.1		83.5	47	60.2	63.6
	Potato	0	0	9.5	3.2		0	0	5.1	1.7
	Orange Sweetpotato	130.3	119.1	194.2	147.9		68.9	82.7	80.2	77.3
	White and Yellow Sweetpotato	169.7	180.2	139.1	163		80	93.2	103.4	92.2
	Other roots/tubers	7.8	3.3	2.6	4.5		1	4.1	4.4	3.1
	Total Roots and Tubers	457.3	413.1	445.6	438.7		233.4	227	253.3	237.9
	Legumes, pulses	138.6	103.6	101	114.4		69.6	65.4	67.8	67.6
	Nuts	87	70	65.3	74.1		60.2	78.4	47.5	62
	Other legumes, pulses, nuts	8.3	16	21.9	15.4		10	21.8	11.8	14.5
	Total Staple Foods	1818.2	1800.8	1803.8	1807.7		966.3	1081.6	1001.2	1016.3
	Fats and oils from plants	87.5	117.4	133.3	112.7		43.3	78.6	86.1	69.3
	Sugars and sweets	0	0	0	0		0	0	0	0
	Total Fats, Oils, Sugar, Sweets	87.5	117.4	133.3	112.7		43.3	78.6	86.1	69.3
	Fruits	12.3	24	34.1	23.5		17.4	22.8	29.5	23.2
	Vegetables	32.7	34.9	33.6	33.7		19.7	22.5	20.7	21
	Total Fruits, Vegetables, Pulses	45	58.9	67.7	57.2		37.1	45.3	50.2	44.2
	Dairy	0	0	0	0		0	0	0	0
	Flesh foods	60.6	82.3	82.4	75.1		42.5	53.7	57.3	51.1
	Eggs	3.8	5.1	4.8	4.5		5.8	4.8	3	4.5
	Fats/Oil from animal	0	0	0	0		0	0	0	0
	Total Animal/Dairy/Fish	64.4	87.4	87.2	79.6		48.3	58.5	60.3	55.6
	Beverages	0	0	0	0		0	0	0	0
	Miscellaneous	0	0	0	0		0	0	0	0
	Total Other	0	0	0	0		0	0	0	0

## Sheet: Uganda Baseline
Supplementary Tables 1
	Appendix Table 1.6. Calorie Intakes By Mothers and Children By Food Group By Income Group For Uganda Baseline
		MOTHERS					CHILDREN
		Poorest	Less Poor	Least Poor	Total		Poorest	Less Poor	Least Poor	Total
	Staple calories	1850.6	2081.6	2159	2030.5		1186.4	1295.1	1356.5	1279.5
	Fats, Oil, Sugar, Sweets	36.6	57	50.3	48		28.2	32.7	36.7	32.5
	Fruits, Vegetables, Pulses	167.8	224.6	272.9	221.7		132.9	172.7	216.4	174
	Animal/dairy/fish	116.7	114.6	163.3	131.5		99.9	88.5	114.6	101
	Miscellaneous Other	0	0	0	0		0	0	0	0
	Total Calories	2171.7	2477.8	2645.5	2431.7		1447.4	1589	1724.2	1587
	Maize	312.7	373.6	381.2	355.8		204.7	234.6	262	233.8
	Millet	45.4	36.6	38.5	40.1		35.5	35.2	19.9	30.2
	Rice	60.3	59.3	92.6	70.8		34.4	40.2	68.7	47.8
	Wheat	21.6	32.7	25.7	26.7		31.7	28.4	38	32.7
	Other cereal/grains	57	41.9	31.6	43.5		27.5	21.2	12.2	20.3
	Total Cereal Grains	497	544.1	569.6	536.9		333.8	359.6	400.8	364.8
	Cassava	720.5	770.2	841.4	777.4		395	416.5	533.9	448.5
	Potato	0	3	0	1		0.3	1.8	0	0.7
	Orange Sweetpotato	5.8	0.4	2.4	2.9		9.2	4.8	5.2	6.4
	White and Yellow Sweetpotato	225.9	376.5	374.9	325.7		143.2	221.3	172.4	179
	Other roots/tubers	21.5	19.3	14.3	18.4		14.2	17.1	6.5	12.6
	Total Roots and Tubers	973.7	1169.4	1233	1125.4		561.9	661.5	718	647.2
	Legumes, pulses	78.6	99.5	112.5	96.9		55.5	57.8	72.3	61.9
	Nuts	298.7	262.1	237.1	266		232.7	214.1	161.8	202.9
	Other legumes, pulses, nuts	2.6	6.5	6.8	5.3		2.5	2.1	3.6	2.7
	Total Staple Foods	1850.6	2081.6	2159	2030.5		1186.4	1295.1	1356.5	1279.5
	Fats and oils from plants	36.6	57	50.3	48		28.2	32.7	36.7	32.5
	Sugars and sweets	0	0	0	0		0	0	0	0
	Total Fats, Oils, Sugar, Sweets	36.6	57	50.3	48		28.2	32.7	36.7	32.5
	Fruits	67.8	93	126.1	95.6		46.5	53.3	87.1	62.3
	Vegetables	100	131.6	146.8	126.1		86.4	119.4	129.3	111.7
	Total Fruits, Vegetables, Pulses	167.8	224.6	272.9	221.7		132.9	172.7	216.4	174
	Dairy	20.9	33.3	47.9	34		20.2	25.9	38.1	28.1
	Flesh foods	89.2	75.2	104.2	89.5		72.8	55.9	63.7	64.1
	Eggs	5.3	4.8	10.5	6.9		5.9	6.7	12.8	8.5
	Fats/Oil from animal	1.3	1.3	0.7	1.1		1	0	0	0.3
	Total Animal/Dairy/Fish	116.7	114.6	163.3	131.5		99.9	88.5	114.6	101
	Beverages	0	0	0	0		0	0	0	0
	Miscellaneous	0	0	0	0		0	0	0	0
	Total Other	0	0	0	0		0	0	0	0

## Sheet: Uganda Endline
Supplementary Tables 1
	Appendix Table 1.7. Calorie Intakes By Mothers and Children By Food Group By Income Group For Uganda Endline
		MOTHERS					CHILDREN
		Poorest	Less Poor	Least Poor	Total		Poorest	Less Poor	Least Poor	Total
	Staple calories	1774.9	1829	1747.7	1784		1346	1335	1329.2	1336.6
	Fats, Oil, Sugar, Sweets	39.5	53.7	55.2	49.5		24.5	34.8	41.6	33.6
	Fruits, Vegetables	181.7	266.1	365.4	271		162.9	245.5	325.8	244.6
	Animal/dairy/fish	145.1	187	236.7	189.6		86.2	116.4	151.4	117.8
	Miscellaneous Other	0	0	0	0		0	0	0	0
	Total Calories	2141.2	2335.8	2405	2294.1		1619.6	1731.7	1848	1732.6
	Maize	284.5	332	370.8	329.1		249.2	257.1	309.5	272
	Millet	23.5	27	19	23.2		15.2	16.9	15.9	16
	Rice	41.8	49.7	38	43.2		39.6	46	40.5	42
	Wheat	16.7	44.7	43.7	35.1		17.4	34	42.4	31.3
	Other cereal/grains	61.5	43.7	30.5	45.2		40.8	23.6	13.8	26
	Total Cereal Grains	428	497.1	502	475.8		362.2	377.6	422.1	387.3
	Cassava	491.2	412	295.4	399.5		336.6	287.1	197.8	273.8
	Potato	0	0	0.3	0.1		0	0	0.1	0
	Orange Sweetpotato	50.1	94.1	186.6	110.3		43.1	69.8	152.9	88.6
	White and Yellow Sweetpotato	347.4	407.7	382.5	379.2		232	272.7	260.6	255.1
	Other roots/tubers	15.7	14.3	37.8	22.6		12.9	6.8	19.1	12.9
	Total Roots and Tubers	904.4	928.1	902.6	911.7		624.6	636.4	630.5	630.4
	Legumes, pulses	139.1	166.1	130.5	145.2		96.1	113.6	114.9	108.2
	Nuts	303.4	236.4	203.5	247.8		263.1	204.4	157.4	208.3
	Other legumes, pulses, nuts	0	1.3	9.1	3.5		0	3	4.3	2.4
	Total Staple Foods	1774.9	1829	1747.7	1784		1346	1335	1329.2	1336.6
	Fats and oils from plants	39.5	53.7	55.2	49.5		24.5	34.8	41.6	33.6
	Sugars and sweets	0	0	0	0		0	0	0	0
	Total Fats, Oils, Sugar, Sweets	39.5	53.7	55.2	49.5		24.5	34.8	41.6	33.6
	Fruits	90.1	126.5	187	134.5		56.1	93.1	137.2	95.4
	Vegetables	91.6	139.6	178.4	136.5		106.8	152.4	188.6	149.2
	Total Fruits, Vegetables	181.7	266.1	365.4	271		162.9	245.5	325.8	244.6
	Dairy	67.9	102.2	138.3	102.8		27	50.8	90.5	56.1
	Flesh foods	73.1	80	94.4	82.5		55.7	62.5	55.7	58
	Eggs	3.6	4	4	3.9		3	2.9	5.2	3.7
	Fats/Oil from animal	0.5	0.8	0	0.4		0.5	0.2	0	0
	Total Animal/Dairy/Fish	145.1	187	236.7	189.6		86.2	116.4	151.4	117.8
	Beverages	0	0	0	0		0	0	0	0
	Miscellaneous	0	0	0	0		0	0	0	0
	Total Other	0	0	0	0		0	0	0	0

## Sheet: Philippines
Supplementary Tables 1
	Appendix Table 1.8. Calorie Intakes By Mothers and Children By Food Group By Income Group For Philippines
		Women Ages 20-55					Pre School Children 2-5
		Poorest	Less Poor	Least Poor	Total		Poorest	Less Poor	Least Poor	Total
	Staple calories	1856.26	1831.45	1797.49	1829.99		948.146	909.517	929.396	930.205
	Fats, Oils, Sugar, Sweets	49.3767	89.5611	153.47	94.6671		35.8512	59.6935	103.637	62.9624
	Fruits, Vegetables, Pulses	92.4694	108.049	111.625	103.492		46.705	57.3478	59.8278	53.9182
	Animal/dairy/fish	83.8929	103.037	205.259	127.599		60.6395	65.1097	140.348	84.8373
	Other Foods	1.88227	11.0555	25.6009	12.2077		1.13621	4.70725	16.1865	6.59412
	Total Calories	2083.88	2143.15	2293.45	2167.96		1092.48	1096.38	1249.4	1138.52
	Rice	276.517	501.457	880.878	536.723		146.18	266.521	399.898	257.794
	Corn	1495.29	1215.48	778.333	1182.35		741.51	573.829	415.822	593.932
	Wheat/Bread	12.0058	32.1315	67.5567	35.7424		12.7329	17.7163	73.0109	31.5546
	Cakes/Baked	2.86856	3.40232	0.375233	2.27514		0.814708	2.05479	0.525992	1.13657
	Roots and Tubers	69.5717	78.9824	70.3509	72.9026		46.9076	49.396	40.1396	45.7878
	Total Staple Foods	1856.26	1831.45	1797.49	1829.99		948.146	909.517	929.396	930.205
	Oils	44.1005	78.0205	114.405	76.916		32.3917	47.4046	73.6619	49.0598
	Sugar	5.27622	11.5405	39.0654	17.7511		3.45954	12.2889	29.975	13.9025
	Total Fats, Oils, Sugar, Sweets	49.3767	89.5611	153.47	94.6671		35.8512	59.6935	103.637	62.9624
	Lentil/bean/seed	16.712	20.5424	26.2143	20.8996		6.12138	6.65156	13.3575	8.35867
	Green leafy vegs	18.1194	17.8113	16.4399	17.5004		6.29246	6.28388	6.36881	6.31145
	Other vegetables	19.8213	19.6905	26.4938	21.8356		6.49232	6.93223	8.78416	7.28958
	Fruits	37.8167	50.0044	42.4775	43.2564		27.7989	37.4801	31.3173	31.9585
	Total Fruits, Vegetables, Pulses	92.4694	108.049	111.625	103.492		46.705	57.3478	59.8278	53.9182
	Dried Fish	46.3856	54.9954	64.47	54.7888		31.9173	32.269	37.8364	33.7207
	Fresh Fish	15.5826	21.6496	35.541	23.7285		15.1184	14.4109	26.9599	18.2661
	Pork	7.17954	11.5621	57.3708	24.0934		5.6886	7.50724	24.8199	11.7396
	Beef	2.55863	2.01101	9.79912	4.6111		0.911952	1.24214	4.25646	1.97377
	Chicken	6.26543	6.18874	20.0997	10.5055		4.45018	5.22021	12.4249	6.97638
	Other Meat	4.81429	4.4464	7.03135	5.37701		1.67338	1.76784	1.94719	1.78229
	Eggs	0.535144	1.31665	5.57613	2.346		0.452018	1.29992	3.49863	1.59761
	Milk	0.57163	0.867184	5.37115	2.14844		0.427584	1.39238	28.6041	8.78083
	Total Animal/Dairy/Fish	83.8929	103.037	205.259	127.599		60.6395	65.1097	140.348	84.8373
	Other Food	1.88227	11.0555	25.6009	12.2077		1.13621	4.70725	16.1865	6.59412
	Total Other	1.88227	11.0555	25.6009	12.2077		1.13621	4.70725	16.1865	6.59412

[truncated: 18 more sheets: Bangladesh, Measuring National Ave FoodNut, Countries By Reg Typ, 1. SE Asia RWM R high, 2. S Asia RWM RW high, 3. S Asia RWM W high, 4. Africa MWRC M high, 5. Africa MWRC C high, 6. Africa MWRC WR high, 7. Africa MWRSM SM high , 8. LAC RWM M high, 9. LAC RWM R high, 10. LAC RWM W high, Asia Combined, Africa Combined, LAC Combined, Philippines Comparison (2), Philippines Comparison]
